# Supplementary material for: The Influence of Social Media-like Cues on Visual Attention—An Eye-Tracking Study with Food Products
Source: J Eye Mov Res. 2025 Nov 4;18(6):62. doi: 10.3390/jemr18060062 (PMC12641725; doi:10.3390/jemr18060062)
Supplement: Supplementary file 1 [file jemr-18-00062-s001.zip]

Archive with 1 entries (1 files):
- jemr-3780046-supplementary.pdf
